# Supplementary material for: Genetic variation and evolutionary relationships of dominant ticks in Northwestern Iran utilizing COI and ITS2
Source: Parasitol Res. 2026 Feb 18;125(1):27. doi: 10.1007/s00436-026-08650-0 (PMC12913328; doi:10.1007/s00436-026-08650-0)
Supplement: Supplementary file 1 — (CSV 4.84 KB) [file 436_2026_8650_MOESM1_ESM.csv]

	PX696054_Rhipicephalus_sanguineus_Ardabil	PX696055_Rhipicephalus_sanguineus_Ardabil	PX696057_Rhipicephalus_sanguineus_Ardabil	PX696058_Rhipicephalus_sanguineus_Ardabil	PX696059_Rhipicephalus_sanguineus_Ardabil	PX696056_Rhipicephalus_sanguineus_Ardabil	KF499552.1_Rhipicephalus_turanicus_Italy	KF958426.1_Rhipicephalus_turanicus_Israel	KM272204.1_Rhipicephalus_turanicus_Iran:_Tehran	KT313077.1_Rhipicephalus_sanguineus_Iran	PX696062_Dermacentor_marginatus_Ardabil	PX696060_Dermacentor_marginatus_Ardabil	PX696061_Dermacentor_marginatus_Ardabil	PP456850.1_Dermacentor_marginatus_Turkey	PP456846.1_Dermacentor_marginatus_Turkey	KJ004039.1_Dermacentor_marginatus_Iran:_Ardabil	PX696063_Hyalomma_marginatum_Ardabil	KP208953.1_Hyalomma_marginatum_Iran:_Bonab_Azarbayjan-e-Sharqi	KP208954.1_Hyalomma_marginatum_Iran:_Pakdasht_Tehran	KP208964.1_Hyalomma_marginatum_Iran:_Soltan-Velayat_Marvdasht_Fars	MW508348.1_Hyalomma_marginatum_Turkey	MH025467.1_Rhipicephalus_turanicus_India	KJ133607.1_Argas_persicus_(Outgroup)
PX696054_Rhipicephalus_sanguineus_Ardabil
PX696055_Rhipicephalus_sanguineus_Ardabil	0
PX696057_Rhipicephalus_sanguineus_Ardabil	0	0
PX696058_Rhipicephalus_sanguineus_Ardabil	0	0	0
PX696059_Rhipicephalus_sanguineus_Ardabil	0	0	0	0
PX696056_Rhipicephalus_sanguineus_Ardabil	0.003546114	0.003546114	0.003546114	0.003571444	0.003584245
KF499552.1_Rhipicephalus_turanicus_Italy	0	0	0	0	0	0.003546114
KF958426.1_Rhipicephalus_turanicus_Israel	0	0	0	0	0	0.003546114	0
KM272204.1_Rhipicephalus_turanicus_Iran:_Tehran	0	0	0	0	0	0.003546114	0	0
KT313077.1_Rhipicephalus_sanguineus_Iran	0	0	0	0	0	0.003546114	0	0	0
PX696062_Dermacentor_marginatus_Ardabil	0.392560334	0.393520866	0.392560334	0.393975631	0.394949045	0.400370289	0.392560334	0.392560334	0.392560334	0.392560334
PX696060_Dermacentor_marginatus_Ardabil	0.396933849	0.396933849	0.396933849	0.39741207	0.399387665	0.40383051	0.396933849	0.396933849	0.396933849	0.396933849	0.003181553
PX696061_Dermacentor_marginatus_Ardabil	0.401845446	0.404851658	0.401845446	0.404851658	0.403844423	0.411918913	0.401845446	0.401845446	0.401845446	0.401845446	0.006412254	0.009654273
PP456850.1_Dermacentor_marginatus_Turkey	0.394032117	0.396933849	0.394032117	0.39741207	0.39643183	0.40383051	0.394032117	0.394032117	0.394032117	0.394032117	0.0031765	0.006377088	0.009607894
PP456846.1_Dermacentor_marginatus_Turkey	0.397908324	0.400853622	0.397908324	0.40135514	0.400360088	0.407822376	0.397908324	0.397908324	0.397908324	0.397908324	0.006366937	0.009586732	0.009602074	0.003166441
KJ004039.1_Dermacentor_marginatus_Iran:_Ardabil	0.401344764	0.404325859	0.401344764	0.404851658	0.403844423	0.411343518	0.401344764	0.401344764	0.401344764	0.401344764	0.007969502	0.011199636	0.011217584	0.004756268	0.00158228
PX696063_Hyalomma_marginatum_Ardabil	0.675170292	0.675170292	0.675170292	0.675170292	0.675170292	0.685479936	0.675170292	0.675170292	0.675170292	0.675170292	0.838457825	0.844827337	0.849778901	0.846318638	0.85127904	0.85127904
KP208953.1_Hyalomma_marginatum_Iran:_Bonab_Azarbayjan-e-Sharqi	0.685778771	0.677514432	0.685778771	0.680654777	0.68369537	0.687718868	0.685778771	0.685778771	0.685778771	0.685778771	0.848679397	0.851475043	0.864233985	0.86238426	0.867357882	0.867357882	0
KP208954.1_Hyalomma_marginatum_Iran:_Pakdasht_Tehran	0.674026946	0.665829792	0.674026946	0.668817878	0.681191025	0.675880382	0.674026946	0.674026946	0.674026946	0.674026946	0.830862164	0.833545283	0.858726061	0.844190626	0.849020875	0.849020875	0.00485636	0.012797256
KP208964.1_Hyalomma_marginatum_Iran:_Soltan-Velayat_Marvdasht_Fars	0.676046576	0.66781989	0.676046576	0.670834963	0.683265355	0.677921244	0.676046576	0.676046576	0.676046576	0.676046576	0.819195898	0.821818409	0.846579457	0.832302514	0.837073424	0.837073424	0.006504157	0.014454808	0.007963831
MW508348.1_Hyalomma_marginatum_Turkey	0.672229087	0.664053836	0.672229087	0.667044594	0.679383426	0.674054169	0.672229087	0.672229087	0.672229087	0.672229087	0.820451133	0.82307995	0.847881712	0.833545283	0.838332805	0.838332805	0	0.007969502	0.004771397	0.006389863
MH025467.1_Rhipicephalus_turanicus_India	0.042268441	0.042502842	0.042268441	0.042819452	0.042739858	0.044418553	0.042268441	0.042268441	0.042268441	0.042268441	0.376404864	0.380612199	0.385286734	0.377872256	0.381570852	0.384893123	0.674519309	0.68515511	0.673259417	0.675287399	0.671520129
KJ133607.1_Argas_persicus_(Outgroup)	0.984280922	0.983322215	0.984280922	0.990522374	0.999298432	0.983322215	0.984280922	0.984280922	0.984280922	0.984280922	1.320172906	1.336045969	1.324595342	1.320329285	1.34297244	1.329272953	1.494228296	1.510819435	1.470300935	1.451983739	1.463910057	0.994508571
