# Supplementary material for: Genetic variation and evolutionary relationships of dominant ticks in Northwestern Iran utilizing COI and ITS2
Source: Parasitol Res. 2026 Feb 18;125(1):27. doi: 10.1007/s00436-026-08650-0 (PMC12913328; doi:10.1007/s00436-026-08650-0)
Supplement: Supplementary file 2 — (CSV 8.20 KB) [file 436_2026_8650_MOESM2_ESM.csv]

	PX695456_Rhipicephalus_sanguineus_Ardabil	PX695457_Rhipicephalus_sanguineus_Ardabil	PX695459_Rhipicephalus_sanguineus_Ardabil	PX695460_Rhipicephalus_sanguineus_Ardabil	PX695461_Rhipicephalus_sanguineus_Ardabil	PX695462_Rhipicephalus_sanguineus_Ardabil	PX695458_Rhipicephalus_sanguineus_Ardabil	KT313118_Rhipicephalus_sanguineus_South_Kazakhstan	KT313124_Rhipicephalus_sanguineus_Iran:_Isfahan	KT313126.1_Rhipicephalus_sanguineus_Iran:_Arak	MN862754.1_Rhipicephalus_sanguineus_Iran:_Lorestan_Aleshtar	OR533795.1_Rhipicephalus_sanguineus_Kazakhstan	KT313122.1_Rhipicephalus_turanicus_Iran	KT313121.1_Rhipicephalus_turanicus_Iran	MT079206.1_Rhipicephalus_turanicus_Kazakhstan	KY606297.1_Rhipicephalus_turanicus_Albania	MW018423.1_Rhipicephalus_turanicus_Bulgaria	MW018415.1_Rhipicephalus_turanicus	PX695465_Dermacentor_marginatus_Ardabil	PX695463_Dermacentor_marginatus_Ardabil	PX695464_Dermacentor_marginatus_Ardabil	OP581266.1_Dermacentor_marginatus_Turkey	OP581277.1_Dermacentor_marginatus_Turkey	MN964340.1_Dermacentor_marginatus_Kazakhstan	PP455526.1_Dermacentor_marginatus_Turkey	PX695467_Hyalomma_marginatum_Ardabil	PX695466_Hyalomma_marginatum_Ardabil	PV019815.1_Hyalomma_marginatum_France	PV019968.1_Hyalomma_marginatum_Turkey	MW366632.1_Hyalomma_marginatum_Turkey	PP048564.1_Argas_persicus_(Outgroup)
PX695456_Rhipicephalus_sanguineus_Ardabil
PX695457_Rhipicephalus_sanguineus_Ardabil	0.008976902
PX695459_Rhipicephalus_sanguineus_Ardabil	0.008976902	0
PX695460_Rhipicephalus_sanguineus_Ardabil	0.010791786	0.005366778	0.005366778
PX695461_Rhipicephalus_sanguineus_Ardabil	0.010791786	0.001782533	0.001782533	0.007168582
PX695462_Rhipicephalus_sanguineus_Ardabil	0.008976902	0	0	0.005366778	0.001782533
PX695458_Rhipicephalus_sanguineus_Ardabil	0.010791786	0.005366778	0.005366778	0	0.007168582	0.005366778
KT313118_Rhipicephalus_sanguineus_South_Kazakhstan	0.012613282	0.007168582	0.007168582	0.008976902	0.008976902	0.007168582	0.008976902
KT313124_Rhipicephalus_sanguineus_Iran:_Isfahan	0.008976902	0.003571444	0.003571444	0.005366778	0.005366778	0.003571444	0.005366778	0.003571444
KT313126.1_Rhipicephalus_sanguineus_Iran:_Arak	0.008976902	0.003571444	0.003571444	0.005366778	0.005366778	0.003571444	0.005366778	0.007168582	0.003571444
MN862754.1_Rhipicephalus_sanguineus_Iran:_Lorestan_Aleshtar	0.008976902	0.003571444	0.003571444	0.005366778	0.005366778	0.003571444	0.005366778	0.007168582	0.003571444	0.003571444
OR533795.1_Rhipicephalus_sanguineus_Kazakhstan	0.014441437	0.008976902	0.008976902	0.010791786	0.010791786	0.008976902	0.010791786	0.001782533	0.005366778	0.008976902	0.008976902
KT313122.1_Rhipicephalus_turanicus_Iran	0.100575739	0.10271707	0.10271707	0.104867611	0.104867611	0.10271707	0.104867611	0.094206226	0.09844354	0.10271707	0.09844354	0.09210096
KT313121.1_Rhipicephalus_turanicus_Iran	0.094206226	0.096320394	0.096320394	0.09844354	0.09844354	0.096320394	0.09844354	0.087916835	0.09210096	0.096320394	0.09210096	0.08583783	0.005366778
MT079206.1_Rhipicephalus_turanicus_Kazakhstan	0.014441437	0.008976902	0.008976902	0.010791786	0.010791786	0.008976902	0.010791786	0.001782533	0.005366778	0.008976902	0.008976902	0	0.09210096	0.08583783
KY606297.1_Rhipicephalus_turanicus_Albania	0.02730094	0.029173602	0.029173602	0.031053303	0.031053303	0.029173602	0.031053303	0.032940098	0.029173602	0.029173602	0.029173602	0.03483404	0.092509871	0.086207267	0.03483404
MW018423.1_Rhipicephalus_turanicus_Bulgaria	0.025435267	0.023576528	0.023576528	0.025435267	0.025435267	0.023576528	0.025435267	0.02730094	0.023576528	0.023576528	0.023576528	0.029173602	0.094628519	0.08829932	0.029173602	0.008976902
MW018415.1_Rhipicephalus_turanicus	0.02730094	0.025435267	0.025435267	0.02730094	0.02730094	0.025435267	0.02730094	0.029173602	0.025435267	0.025435267	0.025435267	0.031053303	0.096756182	0.090400164	0.031053303	0.007168582	0.005366778
PX695465_Dermacentor_marginatus_Ardabil	0.183117307	0.190192897	0.190192897	0.190192897	0.192573854	0.190192897	0.190192897	0.187823224	0.190192897	0.185464729	0.190192897	0.185464729	0.178286385	0.171405543	0.185464729	0.187713251	0.194839263	0.192452623
PX695463_Dermacentor_marginatus_Ardabil	0.183117307	0.190192897	0.190192897	0.190192897	0.192573854	0.190192897	0.190192897	0.187823224	0.190192897	0.185464729	0.190192897	0.185464729	0.178286385	0.171405543	0.185464729	0.187713251	0.194839263	0.192452623	0
PX695464_Dermacentor_marginatus_Ardabil	0.183117307	0.190192897	0.190192897	0.190192897	0.192573854	0.190192897	0.190192897	0.187823224	0.190192897	0.185464729	0.190192897	0.185464729	0.178286385	0.171405543	0.185464729	0.187713251	0.194839263	0.192452623	0	0
OP581266.1_Dermacentor_marginatus_Turkey	0.183117307	0.190192897	0.190192897	0.190192897	0.192573854	0.190192897	0.190192897	0.187823224	0.190192897	0.185464729	0.190192897	0.185464729	0.178286385	0.171405543	0.185464729	0.187713251	0.194839263	0.192452623	0	0	0
OP581277.1_Dermacentor_marginatus_Turkey	0.183117307	0.190192897	0.190192897	0.190192897	0.192573854	0.190192897	0.190192897	0.187823224	0.190192897	0.185464729	0.190192897	0.185464729	0.178286385	0.171405543	0.185464729	0.187713251	0.194839263	0.192452623	0	0	0	0
MN964340.1_Dermacentor_marginatus_Kazakhstan	0.180780854	0.187823224	0.187823224	0.187823224	0.190192897	0.187823224	0.187823224	0.185464729	0.187823224	0.183117307	0.187823224	0.183117307	0.175982234	0.169132812	0.183117307	0.185360306	0.192452623	0.190077322	0.001782533	0.001782533	0.001782533	0.001782533	0.001782533
PP455526.1_Dermacentor_marginatus_Turkey	0.183117307	0.190192897	0.190192897	0.190192897	0.192573854	0.190192897	0.190192897	0.187823224	0.190192897	0.185464729	0.190192897	0.185464729	0.178286385	0.171405543	0.185464729	0.187713251	0.194839263	0.192452623	0	0	0	0	0	0.001782533
PX695467_Hyalomma_marginatum_Ardabil	0.213468501	0.218394649	0.218394649	0.218394649	0.220876044	0.218394649	0.218394649	0.208590413	0.213468501	0.218394649	0.218394649	0.206169101	0.184725528	0.182437194	0.206169101	0.213131472	0.218021487	0.220484546	0.194036073	0.194036073	0.194036073	0.194036073	0.194036073	0.196383495	0.194036073
PX695466_Hyalomma_marginatum_Ardabil	0.213468501	0.218394649	0.218394649	0.218394649	0.220876044	0.218394649	0.218394649	0.208590413	0.213468501	0.218394649	0.218394649	0.206169101	0.184725528	0.182437194	0.206169101	0.213131472	0.218021487	0.220484546	0.194036073	0.194036073	0.194036073	0.194036073	0.194036073	0.196383495	0.194036073	0
PV019815.1_Hyalomma_marginatum_France	0.213468501	0.218394649	0.218394649	0.218394649	0.220876044	0.218394649	0.218394649	0.208590413	0.213468501	0.218394649	0.218394649	0.206169101	0.184725528	0.182437194	0.206169101	0.213131472	0.218021487	0.220484546	0.194036073	0.194036073	0.194036073	0.194036073	0.194036073	0.196383495	0.194036073	0	0
PV019968.1_Hyalomma_marginatum_Turkey	0.213468501	0.218394649	0.218394649	0.218394649	0.220876044	0.218394649	0.218394649	0.208590413	0.213468501	0.218394649	0.218394649	0.206169101	0.184725528	0.182437194	0.206169101	0.213131472	0.218021487	0.220484546	0.194036073	0.194036073	0.194036073	0.194036073	0.194036073	0.196383495	0.194036073	0	0	0
MW366632.1_Hyalomma_marginatum_Turkey	0.213468501	0.218394649	0.218394649	0.218394649	0.220876044	0.218394649	0.218394649	0.208590413	0.213468501	0.218394649	0.218394649	0.206169101	0.184725528	0.182437194	0.206169101	0.213131472	0.218021487	0.220484546	0.194036073	0.194036073	0.194036073	0.194036073	0.194036073	0.196383495	0.194036073	0	0	0	0
PP048564.1_Argas_persicus_(Outgroup)	0.288798125	0.291552953	0.291552953	0.288798125	0.294323043	0.291552953	0.288798125	0.28333359	0.286058392	0.291552953	0.286058392	0.280623556	0.282712967	0.282712967	0.280623556	0.299694819	0.299694819	0.296901515	0.271534384	0.271534384	0.271534384	0.271534384	0.271534384	0.268831674	0.271534384	0.309246872	0.309246872	0.309246872	0.309246872	0.309246872
